# Supplementary material for: Discovery and characterization of anti-cancer peptides from a random peptide library
Source: PLoS One. 2024 Feb 13;19(2):e0293072. doi: 10.1371/journal.pone.0293072 (PMC10863893; doi:10.1371/journal.pone.0293072)
Supplement: S1 Table — (XLSX) [file pone.0293072.s009.xlsx]

## Sheet: Sheet1
Name	Cloned peptide sequence	Clones selected for the lentivirus production	HFF	PME	MDA-MB231
PA1	>PA1-CMV-Forward: TVSCR-RIGWADWCY
PA2	>PA2-CMV-Forward: ATRPRVDTQPELCGM	>PA2-CMV-Forward: ATRPRVDTQPELCGM	Confluent	Confluent	Few Cells
PA3	>PA3-CMV-Forward: DCLCISRRARLLXAT	>PA3-CMV-Forward: DCLCISRRARLLXAT	Confluent	Confluent	Few Cells
PA4	>PA4-CMV-Forward: RGP-GDTGWGIGRL
PA5	PA5-CMV-Forward: GGFPAGTCRFLGDLG	PA5-CMV-Forward: GGFPAGTCRFLGDLG	Confluent	Confluent	Confluent
PA6	>PA6-CMV-Forward: SYVYKLV--SINTIN
PA7	>PA7-CMV-Forward: LLGFNNQXNLILSWL	>PA7-CMV-Forward: LLGFNNQXNLILSWL	Confluent	Confluent	Modest
PA8	PA8-CMV-Forward: TLCSRGGQFGDTSEW	PA8-CMV-Forward: TLCSRGGQFGDTSEW	Confluent	Confluent	Modest
PA9	>PA9-CMV-Forward: WNNVDFAPIGCYSCK	>PA9-CMV-Forward: WNNVDFAPIGCYSCK	Confluent	Confluent	Confluent
PA10	>PA10-CMV-Forward: GGNNETTSIQIAGSL	>PA10-CMV-Forward: GGNNETTSIQIAGSL	Confluent	Confluent	Few Cells
PA12	>PA12-CMV-Forward: HVTKLAPGTEGCYVG	>PA12-CMV-Forward: HVTKLAPGTEGCYVG	Confluent	Confluent	Confluent
PA13	>PA13-CMV-Forward: VVYCHRLSFTVCLFK	>PA13-CMV-Forward: VVYCHRLSFTVCLFK	Confluent	Confluent	Confluent
PA14	>PA14-CMV-Forward: RTLVETFVFYTSLDS	>PA14-CMV-Forward: RTLVETFVFYTSLDS	Confluent	Confluent	Confluent
PA15	PA15-CMV-Forward: SLSAACHEQWSLGAQ	PA15-CMV-Forward: SLSAACHEQWSLGAQ	Confluent	Confluent	Few Cells
PA16	>PA16-CMV-Forward: GSVESSNVGGGLDGG	>PA16-CMV-Forward: GSVESSNVGGGLDGG	Few Cells	Few Cells	Confluent
PA17	PA17-CMV-Forward: YRLLLSGACSDLY-V	PA17-CMV-Forward: YRLLLSGACSDLY-V	Confluent	Confluent	Confluent
PA18	>PA18-CMV-Forward_B03.ab1 LFDLSEKASRVIVAG	>PA18-CMV-Forward: LFDLSEKASRVIVAG	Confluent	Confluent	Confluent
PA20	>PA20-CMV-Forward_D03.ab1 TKKLVSSATAYRP-L	>PA20-CMV-Forward: TKKLVSSATAYRP-L	Few Cells	Few Cells	Few Cells
PA21	>PA21-CMV-Forward_E03.ab1 RGVWGLESARGGRGD	>PA21-CMV-Forward: RGVWGLESARGGRGD	Few Cells	Modest	Confluent
PA22	>PA22-CMV-Forward: YTNKH-HHPRQSVPP
PA23	>PA23-CMV-Forward: VYIQLAVNKNADTKY	>PA23-CMV-Forward: VYIQLAVNKNADTKY	Confluent	Confluent	Confluent
PA24	>PA24-CMV-Forward: ISRLNPNSTVDALR-	>PA24-CMV-Forward: ISRLNPNSTVDALR-	Few Cells	Few Cells	Few Cells
PA25	>PA25-CMV-Forward: RGNGGQSLKRGIACV	>PA25-CMV-Forward: RGNGGQSLKRGIACV	Confluent	Modest	Modest
PA26	>PA26-CMV-Forward: -RIPRYLTPLQKGLG
PA27	>PA27-CMV-Forward: IPNPLLGLDSTRTGH	>PA27-CMV-Forward: IPNPLLGLDSTRTGH	Few Cells	Few Cells	Confluent
PA28	>PA28-CMV-Forward: PNHLNLMEQTQVHSN	>PA28-CMV-Forward: PNHLNLMEQTQVHSN	Confluent	Confluent	Confluent
PA30	>PA30-CMV-Forward: YSYQHPLLIVI-LSA	>PA30-CMV-Forward: YSYQHPLLIVI-LSA	Few Cells	Few Cells	Confluent
PA31	PA31-CMV-Forward: RF-LSGRFYM--DGS
PA32	>PA32-CMV-Forward: DPRTGKSSLTNEIDY	>PA32-CMV-Forward: DPRTGKSSLTNEIDY	Confluent	Modest	Modest
PA33	>PA33-CMV-Forward: LPSP-PXXLRIRHLX
PA34	>PA34-CMV-Forward: AXXGTVHEASVFAN-	>PA34-CMV-Forward: AXXGTVHEASVFAN-	Few Cells	Few Cells	Few Cells
PA37	>PA37-CMV-Forward: VLR-CCRE--STGSVHH
PA38	>PA38-CMV-Forward: KYNGRFTTHHLHLLN	>PA38-CMV-Forward: KYNGRFTTHHLHLLN	Confluent	Confluent	Few Cells
PA39	>PA39-CMV-Forward: PNNQTKHGAEQGALX	>PA39-CMV-Forward: PNNQTKHGAEQGALX	Confluent	Confluent	Confluent
PA40	>PA40-CMV-Forward: TSDACHLTALTCRYL	>PA40-CMV-Forward: TSDACHLTALTCRYL	Confluent	Modest	Modest
PA41	>PA41-CMV-Forward: SQAYPLC-PALKYE-
PA42	PA42-CMV-Forward: FV-IGSTLRAICRPF
PA44	>PA44-CMV-Forward: RGSPGGATG-LSLAC
PA46	>PA46-CMV-Forward: LGWGRRMGTRKLRCV	>PA46-CMV-Forward: LGWGRRMGTRKLRCV	Confluent	Confluent	Confluent
PA49	>PA49-CMV-Forward: AGVYTFLVGADNRGWE	>PA49-CMV-Forward: AGVYTFLVGADNRGWE	Confluent	Confluent	Few Cells
PA50	>PA50-CMV-Forward: TGGSCLEGHRGGW-R	>PA50-CMV-Forward: TGGSCLEGHRGGW-R	Few Cells	Confluent	Modest
PA51	>PA51-CMV-Forward: PTINHTSDT-T-LPL
PA52	>PA52-CMV-Forward: GRCGRFPL-VAGCGR
PA53	>PA53-CMV-Forward: GKFLERKA-DLHPPQ
PA54	>PA54-CMV-Forward: -GPVALLSGFIIYRL
PA55	>PA55-CMV-Forward: TRVVSHRER-TSVRR
PA56	>PA56-CMV-Forward: TPTNHRLRPKFIPRR	>PA56-CMV-Forward: TPTNHRLRPKFIPRR	Confluent	Confluent	Confluent
PA57	>PA57-CMV-Forward: YQP-SKRDRFDTP-H
PA58	>PA58-CMV-Forward: -LQSTEDAVGRAVVL
PA59	>PA59-CMV-Forward: CENGLFDSMFSSRAD	>PA59-CMV-Forward: CENGLFDSMFSSRAD	Confluent	Confluent	Confluent
PA60	>PA60-CMV-Forward: EHGV-AR-RGSSGDF
PA61	>PA61-CMV-Forward: QHYLRSLY-STDGNQ
PA62	>PA62-CMV-Forward: -L-WYSWCGESSGAQ
PA63	>PA63-CMV-Forward: PLLLSYIYTSVPKDL	>PA63-CMV-Forward: PLLLSYIYTSVPKDL	Few Cells	Confluent	Confluent
PA64	>PA64-CMV-Forward: SCVLMEAQIV-ICGG
PA66	>PA66-CMV-Forward: IGGNPCRLFKSLLRC	>PA66-CMV-Forward: IGGNPCRLFKSLLRC	Few Cells	Confluent	Few Cells
PA67	>PA67-CMV-Forward: V-TGGSFCRKGQYAS
PA68	>PA68-CMV-Forward: IGSGVGWGLSGSITR	>PA68-CMV-Forward: IGSGVGWGLSGSITR	Few Cells	Confluent	Confluent
PA69	>PA69-CMV-Forward: VVNRIYC-LALQLG
PA70	>PA70-CMV-Forward: LHYGDMPSHHTLRSA	>PA70-CMV-Forward: LHYGDMPSHHTLRSA	Few Cells	Confluent	Few Cells
PA71	>PA71-CMV-Forward: PPLYNITLISLSYTS	>PA71-CMV-Forward: PPLYNITLISLSYTS	Few Cells	Few Cells	Few Cells
PA72	>PA72-CMV-Forward: AK-GITFL-LNMTFN
PA74	>PA74-CMV-Forward: -SNAEHYVLEYQRG-H
PA76	>PA76-CMV-Forward: RSSLEGPRFEGKPIP	>PA76-CMV-Forward: RSSLEGPRFEGKPIP	Few Cells	Few Cells	Confluent
PA77	>PA77-CMV-Forward: TQITMVSDS-YAD-V
PA78	>PA78-CMV-Forward: VICILRLSEELEVSR	>PA78-CMV-Forward: VICILRLSEELEVSR	Few Cells	Few Cells	Few Cells
PA80	>PA80-CMV-Forward: HLWAATVGP-TRDES
PA81	>PA81-CMV-Forward: -IGPRWGHVCSGHHV
PA82	>PA82-CMV-Forward: ELLTPXEPHARKS-S	>PA82-CMV-Forward: ELLTPXEPHARKS-S	Few Cells	Few Cells	Few Cells
PA85	>PA85-CMV-Forward: QDLPIFSRSDPTTC	>PA85-CMV-Forward: QDLPIFSRSDPTTC	Few Cells	Few Cells	Few Cells
PA86	>PA86-CMV-Forward: LLISANFVHDLKLHK	>PA86-CMV-Forward: LLISANFVHDLKLHK	Few Cells	Few Cells	Confluent
PA87	>PA87-CMV-Forward: LVSPPKMSSSESRSG
PA88	>PA88-CMV-Forward: LYSPSLKWTSVLSYL	>PA88-CMV-Forward: LYSPSLKWTSVLSYL	Few Cells	Few Cells	Few Cells
PA89	>PA89-CMV-Forward: TLRNDDSSRFPWSFH	>PA89-CMV-Forward: TLRNDDSSRFPWSFH	Few Cells	Few Cells	Few Cells
PA90	>PA90-CMV-Forward: P-TLFP-LTTL-LTR
PA92	>PA92-CMV-Forward: EVRQNGELKSTI-AV	>PA92-CMV-Forward: EVRQNGELKSTI-AV	Few Cells	Few Cells	Few Cells
PA95	>PA95-CMV-Forward: GVALHHQEVEAPLYR	>PA95-CMV-Forward: GVALHHQEVEAPLYR	Few Cells	Few Cells	Few Cells
PA96	>PA96-CMV-Forward: WLPIRGFRGADVDLC	>PA96-CMV-Forward: WLPIRGFRGADVDLC	Few Cells	Few Cells	Few Cells
