# Supplementary material for: Discovery and characterization of anti-cancer peptides from a random peptide library
Source: PLoS One. 2024 Feb 13;19(2):e0293072. doi: 10.1371/journal.pone.0293072 (PMC10863893; doi:10.1371/journal.pone.0293072)
Supplement: S2 Table — (XLSX) [file pone.0293072.s010.xlsx]

## Sheet: Sheet1
				mean	sd
		MD-MBA231					HCC1806		mean	sd		MCF10a		mean	sd		184b5		mean	sd				0.633833
																								0.4236
																								0.253333
	0.9962	0.9673	0.9173	0.960267	0.0399175	0.8176	0.9278	0.86251	0.869303	0.0554132	0.5156	0.5672	0.5892	0.557333	0.037779	0.8253	0.8716	0.9862	0.894367	0.0828308				0.5349
	0.2341	0.2586	0.2701	0.254267	0.018387	0.34728	0.36578	0.3582	0.357087	0.00930011	0.3986	0.3762	0.3187	0.3645	0.0412149	0.5132	0.5237	0.5177	0.5182	0.00526783				0.5243
	0.341	0.2475	0.1672	0.2519	0.0869835	0.3178	0.2513	0.2942	0.287767	0.0337135	0.3275	0.318	0.2873	0.310933	0.021011	0.3782	0.4103	0.3673	0.385267	0.022354				0.621667
	0.2787	0.3217	0.2167	0.272367	0.0527857	0.21565	0.2985	0.1877	0.23395	0.0576223	0.4123	0.3782	0.4127	0.401067	0.0198041	0.6812	0.5732	0.7132	0.655867	0.0733576				0.671367
	0.1984	0.25167	0.1746	0.208223	0.0394629	0.2748	0.31675	0.3987	0.330083	0.0630169	0.419	0.4725	0.4872	0.459567	0.0358924	0.6945	0.7814	0.6782	0.718033	0.055479
	0.2764	0.2152	0.3185	0.270033	0.0519435	0.2766	0.2132	0.3142	0.268	0.0510463	0.471	0.3967	0.3185	0.3954	0.0762583	0.8912	0.8531	0.8915	0.8786	0.0220842
	0.356	0.2974	0.5853	0.4129	0.152151	0.3266	0.4189	0.2281	0.324533	0.0954168	0.461	0.4293	0.4312	0.4405	0.0177789	0.8797	0.7892	0.7653	0.8114	0.0603446
		231						1806						mcf10a						184b5
	red bars indicate p value less than 0.01
