# Supplementary material for: Discovery and characterization of anti-cancer peptides from a random peptide library
Source: PLoS One. 2024 Feb 13;19(2):e0293072. doi: 10.1371/journal.pone.0293072 (PMC10863893; doi:10.1371/journal.pone.0293072)
Supplement: S3 Table — (XLSX) [file pone.0293072.s011.xlsx]

## Sheet: Sheet1
	HCC1806	% positive Ki67					average	SD	p value
	CPP	89	92	95	90	83	89.8	4.43847	na
	PA10	45	61	37	56	49	49.6	9.37017	< 0.01
	PA15	15	22	29	19	33	23.6	7.33485	<< 0.01
	PA38	68	72	59	68	58	65	6.16441	< 0.01
	PA49	32	45	28	39	47	38.2	8.16701	<< 0.01
