# Supplementary material for: Discovery and characterization of anti-cancer peptides from a random peptide library
Source: PLoS One. 2024 Feb 13;19(2):e0293072. doi: 10.1371/journal.pone.0293072 (PMC10863893; doi:10.1371/journal.pone.0293072)
Supplement: S4 Table — (XLSX) [file pone.0293072.s012.xlsx]

## Sheet: Sheet1
		% positive Annexin from five different fields					average	SD	p value
	Cont	11	16	22	9	17	15	5.14782	na
	PA10	87	92	82	91	74	85.2	7.39594	<< 0.01
	PA15	95	83	96	74	81	85.8	9.47101	<< 0.01
	PA38	55	72	43	59	62	58.2	10.5688	<< 0.01
	PA49	47	38	51	26	39	40.2	9.62808	<< 0.01
