# Supplementary material for: Discovery and characterization of anti-cancer peptides from a random peptide library
Source: PLoS One. 2024 Feb 13;19(2):e0293072. doi: 10.1371/journal.pone.0293072 (PMC10863893; doi:10.1371/journal.pone.0293072)
Supplement: S5 Table — (XLSX) [file pone.0293072.s013.xlsx]

## Sheet: Sheet1
		% positive PI from five different fields					average	SD	p value
	CPP	6	12	5	13	8	8.8	3.56371	na
	PA10	60	58	71	69	49	61.4	8.90505	<<0.01
	PA15	77	83	69	86	71	77.2	7.36206	<<0.01
	PA38	42	38	49	51	66	49.2	10.7564	<<0.01
	PA49	22	18	16	29	21	21.2	4.96991	< 0.01
